# Supplementary material for: Direct Stenting versus Conventional Stenting in Patients with ST-Segment Elevation Myocardial Infarction—A COMPARE CRUSH Sub-Study
Source: J Clin Med. 2023 Oct 20;12(20):6645. doi: 10.3390/jcm12206645 (PMC10607208; doi:10.3390/jcm12206645)
Supplement: Supplementary file 1 [file jcm-12-06645-s001.zip]

Archive with 1 entries (1 files):
- jcm-2630784-supplementary.pdf
